# Supplementary material for: Exposure to pesticides in utero impacts the fetal immune system and response to vaccination in infancy
Source: Nat Commun. 2021 Jan 8;12:132. doi: 10.1038/s41467-020-20475-8 (PMC7794579; doi:10.1038/s41467-020-20475-8)
Supplement: Supplementary file 4 — Source Data [file 41467_2020_20475_MOESM4_ESM.xlsx]

## Sheet: Source Data
Prenatal_IRS	gest_wk_IRS	Mat_Delivery_BC	Cord_BC	Infant_Wk_8_BC	Cord_CD4_non_naive	Cord_Tregs	Cord_mDCs	Cord_pDCs	Cord_IL6	Cord_IL8	Cord_IP10	Cord_MCP1	Cord_IL1b	Cord_IL7	Cord_MIP1a	Cord_MDC	Cord_IL4	Cord_IL2	Cord_IL5	Cord_TARC	Cord_TNFRI	Cord_CD4_IL2	Cord_CD4_IFNg	Cord_CD4_TNF	Cord_CD4_IL8	Cord_CD8_IL2	Cord_CD8_IFNg	Cord_CD8_TNF	Maternal_CD4_Ki67	Cord_CD4_CFSElow	Cord_CD8_CFSElow	Active_PM	Measles_IgG_56wk_SU	MeaslesIgG_56wk_result	Maternal_Treg	any_Preg_Malaria	Mat_Rx	cong_CMV	Infant_sex	MultiGrav	Preterm	MOD	Mom_childRx	MalEpiPrior_56wks	outsideIRSarea
0		0	0		3.65	3.6	24	59	14.6	8.4	9.71042	35.5	18.4	6.2	69.5	303.689	21.1127	41.3702	18.5	246.594	2678.52	1.56	4.73	6.537		0.041	13.3	0.45		21.35	1.78	Negative	18.0539	Positive		1	Monthly DP	0	Female	1	No	Vaginal	Mom = DP every 4 weeks, Child = DP every 12 weeks	0	0
0							37	17																						10.72	0.92	Negative	18.9509	Positive		0	3 Dose DP	0	Female	1	No	Vaginal	Mom = DP every 8 weeks, Child = DP every 4 weeks	0	0
0																						47.6	6.35	14.9		6.23	9.87	1.85	1.83	5.2	0.16	Negative	18.8513	Positive	3.84	1	3 Dose DP	0	Male	0	No	Vaginal	Mom = DP every 8 weeks, Child = DP every 12 weeks	0	0
0		0	0		5.06	3.91	15	27	14.6	8.4	8.78913	35.5	18.4	6.2	69.5	129.337	20.7	39.0155	18.5	212.383	777.807	1.65	6.95	7.49		0.2	5.77	0				Negative	13.5328	Positive		1	Monthly DP	0	Male	0	No	Vaginal	Mom = DP every 4 weeks, Child = DP every 4 weeks	0	0
0					1.66	0.63	89	45	14.6	29.0187	12.0358	35.5	18.4	6.2	622.44	522.464	20.7	34.5	18.5	36.1289	4064.12	33.8	2.42	4.2		1.14	3.99	0.57	2.87	36.75	1.84	Negative	21.5992	Positive	2.62	0	Monthly DP	0	Male	1	No	Vaginal	Mom = DP every 4 weeks, Child = DP every 12 weeks	0	0
0					2.49	1.98	31	34	14.6	8.4	8.64153	35.5	18.4	6.2	79.885	887.889	20.7	41.8141	18.5	2242.57	2665.52	0.3	3.86	1.37		0.14	15.69	0.14	2.79	42.44	13	Negative			5.14	1	3 Dose SP	0	Male	1	No	Vaginal	Mom = SP every 8 weeks, Child = DP every 12 weeks	0	0
0																																Negative	13.9746	Positive		0	3 Dose DP		Male	0	No	Vaginal	Mom = DP every 8 weeks, Child = DP every 12 weeks	0	0
1	36.4286	10	11.6	0	6.87	1.01	28	15	88.9257	84.0085	14.6408	35.5858	18.4	6.2	69.5	318.196	20.7	34.5	18.5	15.0308	4553.79								1.68			Negative	13.6686	Positive	2.45	1	Monthly DP	0	Female	0	No	Vaginal	Mom = DP every 4 weeks, Child = DP every 4 weeks	0	0
0					5.02	1.48	172	78	14.6	8.4	12.2842	35.5	18.4	6.2	69.5	132.355	20.7	46.7095	18.5	118.837	2196.21	60.84	8.54	24.43		5.06	5.91	5.17		48.58	23.22	Positive	19.3496	Positive		1	3 Dose SP	0	Male	0	No	Vaginal	Mom = SP every 8 weeks, Child = DP every 12 weeks	0	0
0		0			5.21	3.18	87	100	32.1663	902.747	37.3785	43.8378	23.0452	7.13742	1770.91	392.258	23.6773	34.5	19.712	18.0886	4723.29	61.57	4.455	13.77		6.62	9.83	0.28	2.7	50.5	27.23	Positive	13.3119	Positive	3.7	1	3 Dose SP	0	Male	1	No	Vaginal	Mom = SP every 8 weeks, Child = DP every 12 weeks	0	0
0							24	16																								Negative	10.7783	Equivocal		1	3 Dose DP		Male	1	No	Vaginal	Mom = DP every 8 weeks, Child = DP every 4 weeks	0	0
0					2.22	1.21	70	14	14.6	14.5192	21.7229	35.5	18.4	6.2	69.5	300.644	24.6582	44.5877	18.5	64.2464	1958.23	0.73	1.61	6.05		0.72	9.42	0.72	1.48			Negative	12.0771	Positive	5.18	1	Monthly DP	0	Male	1	No	Vaginal	Mom = DP every 4 weeks, Child = DP every 12 weeks	0	0
0							53	47																								Negative	11.853	Positive		1	3 Dose DP		Female	0	No	Vaginal	Mom = DP every 8 weeks, Child = DP every 12 weeks	0	0
0					6.46	2.2	193	18	14.6	8.4	230.125	35.5	18.4	6.2	69.5	373.579	20.7	34.5	18.5	180.396	2104.06	39.14	10.2	12.96	3.5	1.075	80.4	44.09				Positive	11.2387	Positive		1	3 Dose SP	1	Female	0	No	Vaginal	Mom = SP every 8 weeks, Child = DP every 12 weeks	0	0
0							38	47																								Negative	14.3925	Positive		1	3 Dose DP		Male	0	No	Vaginal	Mom = DP every 8 weeks, Child = DP every 4 weeks	0	0
0					3.91	2.98			22.2876	8.4	13.3458	35.5	18.4	6.2	69.5	352.479	20.7	34.5	18.5	13.0761	9895.86	47.9	8.34	17		17.7	10.9	0.45	3.73	47.8	7.02	Negative			2.59	0	Monthly DP	0	Female	0	No	Vaginal	Mom = DP every 4 weeks, Child = DP every 4 weeks	0	0
0							858	10	19.9685	38.7319	9.12863	35.5	25.5025	7.28627	89.2501	775.438	20.7	39.9364	18.5	217.488	4223.61	45.9	7.74	19.5		4.87	13.2	0.96	3.2	22.59	3.52	Negative			2.47	1	3 Dose SP	0	Female	1	No	Vaginal	Mom = SP every 8 weeks, Child = DP every 12 weeks	0	0
0					0.88	0.91	50	32	14.6	28.2417	6.06376	35.5	18.4	6.2	69.5	116.738	20.7	34.5	18.5	10.6	602.213								1.22			Negative	10.9869	Equivocal	2.6	1	Monthly DP		Male	1	No	Vaginal	Mom = DP every 4 weeks, Child = DP every 12 weeks	0	0
0									14.6	8.4	13.248	35.5	18.4	6.2	69.5	234.306	20.7	34.5	18.5	10.6	5033.87								2.61	23.8	1.32	Negative	10.2733	Equivocal	7.42	0	3 Dose DP	0	Female	0	Yes	Vaginal	Mom = DP every 8 weeks, Child = DP every 12 weeks	0	0
1	39.8571	97.5	94.2	20.1	3.59	4.17	40	31	14.6	8.4	6.75997	35.5	18.4	8.3675	91.1188	646.178	20.7	34.5	18.5	169.071	3131.14	47.137	2.2	7.14	6.94	1.59	4.56	0.93	1.55	33.04	4.35	Negative			4.16	1	3 Dose SP	0	Male	0	No	Vaginal	Mom = SP every 8 weeks, Child = DP every 12 weeks	0	0
0							122	16														45.9	2.92	11.7		1.91	4.97	0.44		3.37	0	Negative	17.876	Positive		1	3 Dose DP	0	Female	1	No	Vaginal	Mom = DP every 8 weeks, Child = DP every 4 weeks	0	0
0					3.97	3.77	125	90	14.6	8.4	21.5657	35.5	18.4	6.2	69.5	367.584	20.7	34.5	18.5	14.3934	5087.7	55.8	5.86	18.54		3.53	11.2	0.68	1.83	15.54	0	Negative	22.7183	Positive	3.92	1	Monthly DP	0	Female	0	No	Vaginal	Mom = DP every 4 weeks, Child = DP every 4 weeks	0	0
1	39.5714	622	62.4		5.7	1.96	122	103	14.6	8.4	8.11175	35.5	18.4	15.7873	4154.14	655.931	20.7	87.0929	209.73	204.344	6749.87	38.9	9.52	4.1	10.03	3.46	2.19	1.03	3.52			Positive	16.9019	Positive	2.78	1	3 Dose SP	1	Female	0	No	Vaginal	Mom = SP every 8 weeks, Child = DP every 12 weeks	0	0
0							26	24																								Negative	21.5789	Positive		1	3 Dose DP		Male	1	Yes	Vaginal	Mom = DP every 8 weeks, Child = DP every 4 weeks	0	0
0					1.48	1.33			14.6	22.0166	12.9606	35.5	18.4	6.2	69.5	909.642	20.7	44.3149	18.5	1549.11	3480.22	0.088	0.63	1.11		0	2.43	0.058	2.09	15.13	0.37	Negative	18.232	Positive	3.64	1	Monthly DP	0	Female	0	Yes	Vaginal	Mom = DP every 4 weeks, Child = DP every 12 weeks	0	0
0							24	27																								Negative				1	3 Dose SP		Female	1	No	Vaginal	Mom = SP every 8 weeks, Child = DP every 12 weeks	0	0
0							39	119	14.6	12.3764	6.61786	35.5	18.4	9.74128	4561.5	712.673	20.7	34.5	18.5	161.904	3956.69								2.09			Negative	19.4493	Positive	5.43	0	3 Dose DP	0	Female	1	No	Vaginal	Mom = DP every 8 weeks, Child = DP every 12 weeks	0	0
0							14	14																								Negative	10.8067	Equivocal		1	3 Dose DP		Male	0	No	Vaginal	Mom = DP every 8 weeks, Child = DP every 12 weeks	0	0
0					3.03	2.24	18	16	14.6	8.4	29.2772	35.5	18.4	6.2	69.5	294.108	20.7	39.9701	18.5	62.0547	3012.12	31.2	3.94	4.1		5.33	13.6	0.035		5.71	0.69	Negative				0	Monthly DP	0	Male	1	No	Vaginal	Mom = DP every 4 weeks, Child = DP every 12 weeks	0	0
0					2.69	2.44	66	47	14.6	46.1256	12.1673	35.5	18.4	6.2	69.5	210.992	20.7	34.5	18.5	10.6	1747.54	40.1	1.6	11.4		16.8	16.9	0.38		31.15	7.83	Negative	9.46835	Equivocal		1	3 Dose SP	0	Female	1	No	Vaginal	Mom = SP every 8 weeks, Child = DP every 12 weeks	0	0
0					5.77	0.36	52	37	14.6	12.6822	130.331	35.5	18.4	6.2	69.5	618.337	20.7	34.5	18.5	161.643	2938.69								2.32			Negative			2.52	1	Monthly DP	1	Female	0	No	Vaginal	Mom = DP every 4 weeks, Child = DP every 4 weeks	0	0
0		0			4.68	3.97	98	56	14.6	8.4	56.4346	35.5	18.4	6.2	69.5	791.557	20.7	49.084	18.5	285.102	3190.42	39.43	4.21	15.03		2	12.9	0.1	3.93	10	1.08	Negative	19.8689	Positive	3.33	1	Monthly DP	0	Male	0	No	Vaginal	Mom = DP every 4 weeks, Child = DP every 4 weeks	0	0
0							34	38																								Negative	18.0068	Positive		1	3 Dose DP		Male	1	No	Vaginal	Mom = DP every 8 weeks, Child = DP every 4 weeks	0	0
0					5.51	3.92	45	50	14.6	8.4	123.911	35.5	18.4	6.2	69.5	125.063	20.7	34.5	18.5	31.6135	3225.79	1.98	6.326	7.28		1.73	26.3	2.66	1.94			Negative	19.1665	Positive	1.84	1	Monthly DP	0	Female	0	Yes	Vaginal	Mom = DP every 4 weeks, Child = DP every 4 weeks	0	0
0																																Negative	12.9066	Positive		0	3 Dose DP		Male	1	Yes	Vaginal	Mom = DP every 8 weeks, Child = DP every 12 weeks	0	0
0					3.69	4.07	39	27	14.6	8.4	26.8879	35.5	18.4	6.2	69.5	291.194	20.7	34.5	18.5	42.7056	2184.32	0.96	5.62	6.735		0.13	11.9	2.38		33.36	8.64	Positive	16.4839	Positive		1	3 Dose SP	0	Female	0	No	Vaginal	Mom = SP every 8 weeks, Child = DP every 12 weeks	0	0
0					6.61	1.45	46	28	14.6	11.5319	8.98528	35.5	18.4	6.2	69.5	171.827	20.7	34.5	18.5	10.6	1003.24	55.45	9.81	16.1		13.8	11	0.53	2.7	29.53	10.71	Positive	15.4911	Positive	2.4	1	3 Dose SP	0	Female	1	No	Vaginal	Mom = SP every 8 weeks, Child = DP every 12 weeks	0	0
0							57	81	14.6	8.4	179.536	35.5	18.4	6.2	69.5	379.613	20.7	34.5	18.5	40.4557	4084.07								1.12			Negative	14.8198	Positive	3.69	1	3 Dose DP		Male	1	No	Vaginal	Mom = DP every 8 weeks, Child = DP every 4 weeks	0	0
0					2.62	1.83	300	57	14.6	17.4281	62.1115	35.5	18.4	6.5309	69.5	752.503	20.7	34.5	18.5	65.3916	5298.13	39.9	3.94	7.03		12.06	6.39	0.83	2.04	50.1	3.26	Negative	16.203	Positive	2.61	0	Monthly DP	0	Male	1	No	Vaginal	Mom = DP every 4 weeks, Child = DP every 12 weeks	0	0
0							79	28																								Negative	20.5952	Positive		1	3 Dose SP		Male	1	No	Vaginal	Mom = SP every 8 weeks, Child = DP every 12 weeks	0	0
0					4.56	3.84	31	31	14.6	8.4	12.9099	35.5	18.4	6.2	69.5	537.478	20.7	34.5	18.5	360.84	2200.01											Negative	22.6118	Positive		1	3 Dose SP		Male	0	No	Vaginal	Mom = SP every 8 weeks, Child = DP every 12 weeks	0	0
0							51	66																								Negative				1	3 Dose DP		Female	0	No	Vaginal	Mom = DP every 8 weeks, Child = DP every 4 weeks	0	0
0					2.54	0.91	64	37	14.6	13.7822	20.5131	35.5179	18.4	13.5768	93.4047	674.017	22.087	118.51	203.903	93.1795	4865.58	16.2	1.32	7.23		0.6	4.05	0.48		11.56	3.64	Negative	18.3894	Positive		1	Monthly DP	0	Male	1	No	Vaginal	Mom = DP every 4 weeks, Child = DP every 12 weeks	0	0
1	38.2857	0	0	459	1.7	2.61	23	20	14.6	8.4	7.32288	35.5	18.4	6.2	69.5	96.535	20.7	34.5	18.5	14.163	1356.42	49.28	0.69	5.33	18.28	3.62	2.15	0.25	1.89			Negative	15.8221	Positive	1.75	1	3 Dose SP	0	Female	1	No	Vaginal	Mom = SP every 8 weeks, Child = DP every 12 weeks	0	0
0							29	23																						23.9	2.2	Negative	9.63921	Equivocal		1	3 Dose DP	0	Female	1	No	Vaginal	Mom = DP every 8 weeks, Child = DP every 12 weeks	0	0
0					1.44	1.16	197	28	3420	187.538	51.4881	117.505	185.684	6.2	69.5	159.495	21.1127	76.5896	18.5	591.405	7078.84	42.9	2.6	7.04		14.62	2.41	0	4.09	13.02	0.01	Negative	17.6268	Positive	2.98	0	Monthly DP	0	Female	1	No	Vaginal	Mom = DP every 4 weeks, Child = DP every 4 weeks	0	0
0					3.08	3.33	48	23	17.189	26.9498	14.686	35.5	18.4	6.2	69.5	1425.2	20.7	34.5	18.5	54.6731	8245.69	60.9	5.13	8.99		16.4	17.1	1.95				Negative	6.5991	Negative		1	Monthly DP	0	Male	0	No	Vaginal	Mom = DP every 4 weeks, Child = DP every 4 weeks	0	0
1	38.7143	86.3		30.2																												Negative	18.6824	Positive		1	3 Dose SP		Male	1	No	Vaginal	Mom = SP every 8 weeks, Child = DP every 12 weeks	0	0
0																																Negative	10.801	Equivocal		1	3 Dose DP		Male	0	Yes	Vaginal	Mom = DP every 8 weeks, Child = DP every 4 weeks	0	0
0		0	0		2.44	2.99	82	89	25.3732	8.4	11.5299	35.5	18.4	6.2	69.5	156.945	20.7	36.1504	18.5	54.3071	1833.05	0.89	2.52	5.7		0.13	12.3	0.38	1.63	17.83	0.09	Negative			3.5	0	Monthly DP	0	Male	1	No	Vaginal	Mom = DP every 4 weeks, Child = DP every 12 weeks	0	0
1	37	18.8	0	65.3	4.99	3.81	63	62	14.6	8.4	13.1192	35.5	18.4	15.1874	2893.74	384.053	20.7	34.5	209.73	121.348	4494.9	47.975	2.17	9.24	8.56	3.04	2.94	0.37	2.16	49.45	10.54	Negative	13.1306	Positive	5.22	1	Monthly DP	0	Male	0	No	Cesarean	Mom = DP every 4 weeks, Child = DP every 12 weeks	0	0
0					3.27	2.61	32	44	14.6	8.4	16.6769	35.5	18.4	6.2	69.5	664.829	20.7	60.4293	18.5	532.203	3819.25	56.2	2.25	8.51		6.1	5.76	0.4		71.19	41.62	Positive	16.3311	Positive		1	3 Dose SP	0	Male	0	No	Vaginal	Mom = SP every 8 weeks, Child = DP every 12 weeks	0	0
0																																Negative	20.4156	Positive		1	3 Dose DP		Female	0	No	Vaginal	Mom = DP every 8 weeks, Child = DP every 12 weeks	2	0
0							26	29																								Negative	14.0103	Positive		1	3 Dose DP		Female	0	No	Vaginal	Mom = DP every 8 weeks, Child = DP every 4 weeks	0	0
0																																Negative	16.982	Positive		1	3 Dose DP		Female	1	No	Vaginal	Mom = DP every 8 weeks, Child = DP every 12 weeks	0	0
0							6	13																						25.7		Positive	19.5844	Positive		1	3 Dose DP	0	Male	0	No	Vaginal	Mom = DP every 8 weeks, Child = DP every 12 weeks	0	0
0					3.59	2.26																1.95	5.49	7.52		0.5	18.6	0.81	4.88			Negative	21.0083	Positive	4.01	1	Monthly DP	0	Male	0	No	Vaginal	Mom = DP every 4 weeks, Child = DP every 4 weeks	0	0
0																																Positive	22.205	Positive		1	3 Dose SP		Female	0	Yes	Vaginal	Mom = SP every 8 weeks, Child = DP every 12 weeks	0	0
0							12	38																						16.15	0.78	Negative				1	3 Dose DP	0	Female	1	No	Vaginal	Mom = DP every 8 weeks, Child = DP every 12 weeks	0	0
1	39.1429	66.5	85.4		2.56	2.21	55	26	14.6	8.4	20.8526	35.5	18.4	15.7873	69.5061	687.518	20.7	83.0497	200.82	68.6526	5201.93	65.2	5.15	24.56	18.27	13	3.58	1.19	2.56	26.28	1.25	Negative	18.1644	Positive	3.29	1	Monthly DP	0	Male	1	No	Vaginal	Mom = DP every 4 weeks, Child = DP every 12 weeks	0	0
0					1.45	2.75	48	59	14.6	17.8581	24.9049	36.5488	18.4	7.20324	69.5	547.327	20.7	34.5	18.5	105.134	3025.19	48.72	7.33	12.3		18	16.7	0.56	2.62	31.59	3.38	Negative	16.8864	Positive	2.56	1	Monthly DP	0	Male	1	No	Vaginal	Mom = DP every 4 weeks, Child = DP every 4 weeks	0	0
0					2.9	3.1	67	46	14.6	8.4	9.44514	35.5	18.4	6.2	1091.82	753.193	20.7	34.5	18.5	49.6471	3458.87	44.3	5.379	12.8		6.51	10	0.45	2.13	33.84	6.09	Positive	15.1792	Positive	3.44	1	3 Dose SP	0	Male	0	No	Vaginal	Mom = SP every 8 weeks, Child = DP every 12 weeks	0	0
0							51	36	14.6	8.4	3.94594	35.5	18.4	6.2	69.5	89.7007	20.7	34.5	18.5	32.8906	1278.53											Negative	22.9234	Positive		1	3 Dose SP		Male	0	No	Vaginal	Mom = SP every 8 weeks, Child = DP every 12 weeks	0	0
0					5.02	1.46			14.6	13.4699	14.7695	35.5	18.4	8.75909	70.5152	438.701	20.7	34.5	18.5	98.5428	3240.96											Positive	10.3938	Equivocal		1	3 Dose SP	0	Female	1	No	Vaginal	Mom = SP every 8 weeks, Child = DP every 12 weeks	0	0
0							30	12																								Negative	9.80453	Equivocal		1	3 Dose DP		Male	1	Yes	Vaginal	Mom = DP every 8 weeks, Child = DP every 4 weeks	0	0
0		0																															27.7847	Positive		1	3 Dose DP		Male	0	No	Vaginal	Mom = DP every 8 weeks, Child = DP every 4 weeks	0	0
0		0	0		6.2	3.15	144	23	14.6	8.4	80.8048	35.5	18.4	6.2	69.5	397.592	20.7	45.482	18.5	342.273	1142.81	53.63	3.65	26.43		5.09	14.7	0.6		2.22	2.67	Negative	3.01848	Negative		1	Monthly DP	0	Female	0	No	Cesarean	Mom = DP every 4 weeks, Child = DP every 12 weeks	0	0
1	36.5714	0	13.1	0	5.33	1.21	62	31	14.6	17.7513	7.20521	35.5	18.4	14.5935	69.5	255.81	20.7	77.5995	198.574	23.2569	1261.06								1.55			Negative	21.9707	Positive	5.42	1	3 Dose SP	0	Female	1	No	Vaginal	Mom = SP every 8 weeks, Child = DP every 12 weeks	0	0
0		0			2.46	1.98			14.6	8.4	9.15717	35.5	18.4	6.2	69.5	89.0813	20.7	36.7647	18.5	37.8523	1088.66	0.54	1.62	2.532		0.46	14.29	0.22	1.82	38.8	9.29	Negative	17.0715	Positive	2.97	1	3 Dose SP	0	Male	0	Yes	Vaginal	Mom = SP every 8 weeks, Child = DP every 12 weeks	0	0
0					1.81	3.52	66	38	14.6	107.539	9.2333	35.5	18.4	6.2	69.5	347.798	20.7	50.8232	18.5	755.43	4722.55	1.15	6.21	3.3		0.43	15.4	0.57	2.13	34.11	8.33	Negative	15.5907	Positive	2.93	1	Monthly DP	0	Male	1	No	Vaginal	Mom = DP every 4 weeks, Child = DP every 4 weeks	0	0
0							20	7																								Negative				1	3 Dose DP		Female	0	No	Vaginal	Mom = DP every 8 weeks, Child = DP every 4 weeks	0	0
0					4.93	2.85			14.6	8.4	18.4921	35.5	18.4	6.2	69.5	215.226	20.7	49.128	18.5	105.3	1532.1	56.77	4.53	16.97		6.28	3.27	3.06	1.73			Negative	11.0266	Positive	3	0	Monthly DP	0	Female	1	No	Vaginal	Mom = DP every 4 weeks, Child = DP every 12 weeks	0	0
0					3.57	4.07	43	71	14.6	8.4	29.2281	35.5	18.4	6.2	69.5	278.493	20.7	34.5	18.5	54.0329	1832.53	37.3	8.72	10		3.21	27.5	0.86	0.98	21.22	1.05	Negative	24.219	Positive	3.08	1	3 Dose SP	0	Male	1	No	Vaginal	Mom = SP every 8 weeks, Child = DP every 12 weeks	0	0
0							29	26																						26.7	2.14	Negative	18.538	Positive		0	3 Dose DP	0	Male	1	No	Cesarean	Mom = DP every 8 weeks, Child = DP every 12 weeks	0	0
0					1.4	1.31			14.6	8.4	11.1086	35.5	18.4	6.2	69.5	398.699	20.7	34.5	18.5	76.7337	2971.37	47.4	1.21	14.2		13.7	0.85	0.43		48.95	3.49	Negative	9.54955	Equivocal		1	Monthly DP	0	Female	1	No	Vaginal	Mom = DP every 4 weeks, Child = DP every 12 weeks	1	0
0							21	18																								Negative	2.49424	Negative		1	3 Dose DP		Male	0	No	Vaginal	Mom = DP every 8 weeks, Child = DP every 4 weeks	0	0
0					2.51	4.35	29	37	14.6	8.4	5.25981	35.5	18.4	6.2	125.652	327.492	20.7	45.2846	18.5	340.622	1681.29	0.93	6.033	4.21		0.055	11.4	0.22		28.45	5.8	Negative				1	3 Dose SP	0	Male	1	No	Vaginal	Mom = SP every 8 weeks, Child = DP every 12 weeks	0	0
0					5.32	3.72	23	37	14.6	8.4	3.97598	35.5	18.4	13.9996	69.5	534.093	20.7	73.2963	200.82	29.8328	4223.45											Negative				0	Monthly DP	0	Male	1	No	Vaginal	Mom = DP every 4 weeks, Child = DP every 4 weeks	0	0
1	33.2857	176	324	39.3	2.69	3.13	57	92	14.6	8.4	9.4694	35.5	18.4	15.1874	69.5	475.959	20.7	74.7541	200.82	22.7906	4950.91	52.45	1.547	7.67	8.51	4.449	12.9	1.61	1.92	29.3	3.65	Negative	18.2883	Positive	3.32	1	3 Dose SP	0	Male	0	No	Vaginal	Mom = SP every 8 weeks, Child = DP every 12 weeks	0	0
0					2.58	3.71	45	35	14.6	8.4	12.2663	35.5	18.4	6.2	69.5	344.28	20.7	34.5	18.5	21.7943	3266.28	51.6	3.88	10.5		10.5	3.3	1.82	2.38			Negative	10.9491	Equivocal	4.48	0	3 Dose SP	0	Male	1	No	Vaginal	Mom = SP every 8 weeks, Child = DP every 12 weeks	0	0
0					6.95	3.91			14.6	8.4	7.74357	35.5	18.4	6.2	69.5	371.643	20.7	34.5	18.5	29.1442	5298.04	49.016	1.79	10.49	6.18	4.676	5.88	0.806		9.55	14.56	Negative	11.1486	Positive		1	Monthly DP	0	Male	0	No	Vaginal	Mom = DP every 4 weeks, Child = DP every 4 weeks	0	0
1	34.8571	473		15.3			20	37																								Negative	10.8333	Equivocal		1	3 Dose DP		Male	1	No	Vaginal	Mom = DP every 8 weeks, Child = DP every 12 weeks	0	0
1	33.7143	29.3	0		10.8	4.91	9	17	14.6	8.4	14.3968	35.5	18.4	6.2	69.5	401.631	20.7	51.3355	18.5	337.143	5402.23	56.08	5.99	20.3		15.2	4.72	0.35	5.52	21.9	5.21	Positive	11.2173	Positive	2.38	1	3 Dose SP	0	Female	1	Yes	Cesarean	Mom = SP every 8 weeks, Child = DP every 12 weeks	0	0
1	35.7143	41.2		0																												Negative	13.8288	Positive		1	3 Dose DP	0	Male	0	No	Vaginal	Mom = DP every 8 weeks, Child = DP every 4 weeks	0	0
0					3.34	2.87	119	70	14.6	90.7129	11.84	35.5	23.4376	8.43205	91.7869	781.349	20.7	59.7937	80.3009	494.219	7064.67	36.2	0.88	12.2		3.16	6.28	0.79	1.7			Negative			2.22	0	Monthly DP	0	Male	1	No	Vaginal	Mom = DP every 4 weeks, Child = DP every 4 weeks	0	0
0					4.88	2.29	37	44	14.6	8.4	14.2538	35.5	18.4	6.2	1654.37	423.403	20.7	34.5	18.5	109.986	2656.3	48.074	0.47	5.22	2.25	2.35	4.28	0.5		27.1	12.28	Negative	9.94369	Equivocal		0	Monthly DP	0	Female	1	No	Vaginal	Mom = DP every 4 weeks, Child = DP every 12 weeks	1	0
1	35.7143	86.2		11.1	5.26	3.4	56	97	36.1051	14.2992	31.3884	35.5	18.4	8.14683	69.5	875.4	20.7	36.3297	18.5	1193.38	11043.3	64.97	2.18	11.9	14.67	8.87	5.01	2.38		36.2	0	Negative	9.48198	Equivocal		1	3 Dose SP	0	Female	1	No	Cesarean	Mom = SP every 8 weeks, Child = DP every 12 weeks	0	0
0					2.51	1.17	142	40	14.6	54.2481	7.55607	35.5	18.4	6.2	69.5	582.028	20.7	40.8981	18.5	558.975	3882.81	0.77	3.17	1.67		2.04	19.9	2.4	2.92	21.76	6.6	Negative	19.5917	Positive	2.21	1	Monthly DP	1	Male	0	No	Vaginal	Mom = DP every 4 weeks, Child = DP every 4 weeks	0	0
1	37.8571	77.3	234	11.7	3.05	4.13	36	49	14.6	8.4	5.98897	35.5	18.4	13.9996	69.5	536.59	20.7	34.5	196.315	54.7028	3563.55	42.9	2.31	26.96	5.66	6.13	10.6	1.31	1.27	23.36	0.26	Negative	18.7714	Positive	2.58	1	3 Dose SP	0	Male	0	No	Vaginal	Mom = SP every 8 weeks, Child = DP every 12 weeks	0	0
0					1.58	1.34	38	36	14.6	8.4	25.5226	35.5	18.4	6.2	69.5	388.243	20.7	51.4901	18.5	87.3728	1372.59	39.6	2.02	6.81		7.19	4.25	0.91	2.68			Negative	22.0691	Positive	3.46	1	Monthly DP	0	Female	0	No	Vaginal	Mom = DP every 4 weeks, Child = DP every 4 weeks	0	0
0					1.88	2.78	69	31	14.6	25.3563	18.1708	35.5	18.4	6.2	69.5	389.917	20.7	34.5	18.5	15.2453	2714.23	56.2	0.63	8.33	17.47	6.49	0.77	0.12	1.27	29	1.47	Negative	11.6554	Positive	2.8	1	3 Dose SP	0	Male	0	No	Vaginal	Mom = SP every 8 weeks, Child = DP every 12 weeks	0	0
1	39.4286	110	47.2	23	4.77	2.98	45	7	14.6	8.65255	23.2889	35.5	18.4	10.9937	69.5015	1081.42	20.7	58.8845	116.32	180.412	3328.51	35.472	1.112	6.21	9.04	1.78	4.47	0.42	1.09	16.72	0.82	Negative	23.64	Positive	3.15	1	Monthly DP	0	Female	1	No	Vaginal	Mom = DP every 4 weeks, Child = DP every 12 weeks	0	0
1	38.8571	15.2					40	66																								Negative	19.7973	Positive		0	3 Dose DP	0	Male	1	No	Vaginal	Mom = DP every 8 weeks, Child = DP every 12 weeks	0	0
1	38.4286	77.1		0			16	24																								Negative	24.268	Positive		1	3 Dose DP		Female	1	No	Vaginal	Mom = DP every 8 weeks, Child = DP every 12 weeks	0	0
0					3.93	2.12			14.6	8.4	6.40418	35.5	18.4	6.2	69.5	73.299	20.7	34.5	18.5	10.6	1154.26	46.7	7.41	15.6		16.4	13.23	1.21	2.89	21.67	4.61	Negative	10.4793	Equivocal	2.61	1	3 Dose SP	0	Female	0	No	Vaginal	Mom = SP every 8 weeks, Child = DP every 12 weeks	0	0
0					1.46	1.63	23	0	14.6	18.6874	10.154	35.5	18.4	6.2	69.5	220.203	20.7	44.1589	18.5	163.664	2065.11	23.4	0.86	3.5		1.07	1.07	0.29		34.87	2.39	Negative	18.7723	Positive		1	3 Dose SP	0	Male	1	No	Vaginal	Mom = SP every 8 weeks, Child = DP every 12 weeks	0	0
1	37.4286	82.1	42.2		13.1	2.66	44	56	15.1328	26.2633	19.8132	35.5	27.1389	6.72245	70.0076	493.496	20.7	34.5	18.5	158.195	7608.71	62.39	6.75	15.2		23.1	9.8	0.55		31.03	0.65	Negative				1	Monthly DP	0	Female	1	No	Vaginal	Mom = DP every 4 weeks, Child = DP every 12 weeks	0	0
0																																Negative				1	3 Dose DP		Male	0	Yes	Vaginal	Mom = DP every 8 weeks, Child = DP every 4 weeks	0	0
1	39.2857	106	26	181	2.37	1.11	58	23	14.6	48.6418	3.9	35.5	18.4	15.1874	69.5	205.984	20.7	92.6717	200.82	10.6	10351.6	63.7	0.65	29.6	10.6	10.8	4.19	1.77	2.06	19.3	3.44	Negative	16.4857	Positive	2.06	1	Monthly DP	0	Male	1	No	Vaginal	Mom = DP every 4 weeks, Child = DP every 12 weeks	2	0
0							46	58																								Negative	18.5665	Positive		1	3 Dose DP		Male	1	No	Vaginal	Mom = DP every 8 weeks, Child = DP every 4 weeks	0	0
0							99	122																								Negative	4.80856	Negative		1	3 Dose DP	0	Male	0	No	Vaginal	Mom = DP every 8 weeks, Child = DP every 12 weeks	1	0
0		0			5.24	2.45	30	30	14.6	13.9169	19.9693	35.5	18.4	6.2	69.5	257.328	20.7	34.5	18.5	53.7923	3915.22	56.2	5.09	13.2		13.8	4.16	0.61		31.8	0.07	Negative	12.5153	Positive		0	Monthly DP	0	Female	0	No	Vaginal	Mom = DP every 4 weeks, Child = DP every 4 weeks	0	0
1	36.4286	147		13.3			79	79																								Negative	15.1143	Positive		1	3 Dose DP		Male	1	No	Vaginal	Mom = DP every 8 weeks, Child = DP every 12 weeks	0	0
0		0			6.14	2.2	49	39	14.6	10.7297	5.72078	35.5	18.4	7.39626	109.625	652.043	20.7	34.5	18.5	150.586	2511.27	55.4	7.18	25.63		2.45	8.89	0.94	1.48	20.59	2.88	Positive	28.9176	Positive	2.72	1	3 Dose SP	0	Female	1	No	Vaginal	Mom = SP every 8 weeks, Child = DP every 12 weeks	0	1
1	37.8571		20.3	22.2	4.85	2.27	44	41	14.6	12.9829	41.9622	35.5	18.4	14.5935	69.5	316.186	20.7	63.0647	196.315	17.2473	2365.57								1.63			Negative	39.4286	Positive	2.58	1	Monthly DP	0	Female	1	No	Vaginal	Mom = DP every 4 weeks, Child = DP every 12 weeks	0	0
1	37.2857	0	0	10.1	5.74	1.6	34	22	14.6	8.89205	8.05617	35.5	18.4	7.10683	69.5	365.77	20.7	34.5	18.5	68.7592	2710.28	63.7	4.77	12.2		14	19.37	1.4	1.64	55.64	6.75	Negative	12.3086	Positive	3.28	1	Monthly DP	0	Male	1	No	Vaginal	Mom = DP every 4 weeks, Child = DP every 4 weeks	0	0
1	37.7143	20	22.9	0	12.7	1.36	59	22	18.5028	20.4518	9.60226	35.5	18.4	6.2	69.5	231.673	20.7	47.9335	18.5	211.863	554.64								1.61			Negative			3.37	1	3 Dose SP	0	Female	0	No	Vaginal	Mom = SP every 8 weeks, Child = DP every 12 weeks	0	0
1	36.4286	861	577	37.2	7	3.21	17	29	14.6	12.3234	10.105	35.5	18.4	15.1874	69.503	781.68	20.7	74.7973	200.82	155.198	3602.76	60.34	7.18	18.6	29.9	16.5	13.3	0.98	1.16	13.04	4.76	Negative	9.88789	Equivocal	2.6	1	3 Dose SP	0	Male	1	No	Vaginal	Mom = SP every 8 weeks, Child = DP every 12 weeks	0	0
0		0			4.08	4.26	25	58	14.6	8.4	9.01942	35.5	18.4	6.2	69.5	450.323	20.7	34.5	18.5	77.4961	2492.93								3.69			Negative	13.2995	Positive	4.51	1	3 Dose SP	0	Male	0	No	Vaginal	Mom = SP every 8 weeks, Child = DP every 12 weeks	0	0
1	37.2857	152		33.9			32	27														74.3	1.44	21.6		12.6	1.36	1.78		24.81	0.03	Negative	23.6	Positive		1	3 Dose DP	0	Female	1	No	Vaginal	Mom = DP every 8 weeks, Child = DP every 4 weeks	0	0
0					5.36	3.75	65	49	14.6	11.1483	5.01257	35.5	18.4	15.1874	69.503	989.193	20.7	63.1234	209.73	193.83	4464.55	45.858	2.51	18.9	5	3.21	10.8	2.38	2.52	35.57	1.33	Negative	17.0721	Positive	4.69	1	3 Dose SP	0	Male	1	No	Vaginal	Mom = SP every 8 weeks, Child = DP every 12 weeks	0	0
0							33	33																								Negative	17.1734	Positive		1	3 Dose DP		Male	0	No	Vaginal	Mom = DP every 8 weeks, Child = DP every 4 weeks	0	0
0					2.89	4.15	34	22	14.6	10.0679	10.0031	35.5	18.4	7.88066	69.5	730.825	20.7	34.5	18.5	261.723	3516.09	50.2	1.723	6.49	9.44	5.7	2.41	0.76		49.69	2.51	Negative	13.0968	Positive		1	Monthly DP	0	Male	1	No	Vaginal	Mom = DP every 4 weeks, Child = DP every 12 weeks	0	0
0					15	3.44	21	29	14.6	9.53793	12.5736	35.5	18.4	15.1874	69.5	524.367	20.7	92.3403	209.73	55.2989	4755.54											Negative	18.3671	Positive		0	3 Dose SP	0	Male	1	No	Vaginal	Mom = SP every 8 weeks, Child = DP every 12 weeks	0	0
0					4.25	5.14	29	50	14.6	8.4	113.651	35.5	18.4	6.2	69.5	153.567	20.7	54.2582	18.5	108.439	803.947	1.15	7.69	2.45		0.038	12	0.17				Negative	18.7231	Positive		1	3 Dose SP	0	Male	0	Yes	Vaginal	Mom = SP every 8 weeks, Child = DP every 12 weeks	0	0
1	37.1429	4490	45.4	14.2	0.64	0.57	61	47	14.6	8.4	12.9857	35.5	18.4	14.5935	69.5	698.714	20.7	69.0603	203.053	81.4128	3775.98	41.95	4.66	13.7	40	6.65	8.06	0.6	1.07			Negative	23.4429	Positive	2.38	1	Monthly DP	0	Male	0	No	Cesarean	Mom = DP every 4 weeks, Child = DP every 12 weeks	0	0
0					4.07	2.78	87	76	3420	1990	25.5693	63.872	40.4871	15.7873	328.303	541.398	20.7	77.5995	214.139	67.8758	6179.37	74.2	12.4	37.67	11.32	5.34	15.8	0.98	2.19	49.2	3.94	Positive	2.02857	Negative	3.38	1	Monthly DP	0	Male	0	No	Vaginal	Mom = DP every 4 weeks, Child = DP every 4 weeks	0	0
0					3.1	1.24	182	78	14.6	9.08702	9.69921	35.5	18.4	6.2	69.5	200.635	20.7	34.5	18.5	15.1403	1691.74	48.56	4.03	13.1		16.6	6.1	1.58		25.37	0.7	Negative	2.00757	Negative		1	3 Dose SP	0	Male	1	No	Vaginal	Mom = SP every 8 weeks, Child = DP every 12 weeks	1	0
0							85	49																						30.5	3.55	Negative	22.9429	Positive		1	3 Dose DP	0	Male	1	No	Vaginal	Mom = DP every 8 weeks, Child = DP every 12 weeks	1	0
0							60	25																								Negative	12.7365	Positive		1	3 Dose DP		Female	1	No	Vaginal	Mom = DP every 8 weeks, Child = DP every 4 weeks	0	0
1	37.5714	27.9	12.9	97.4	2.82	1.95	11	76	14.6	8.4	9.89369	35.5	18.4	15.1874	69.5	549.032	20.7	76.1253	203.053	60.0662	4554.33								1.16			Negative	31.1	Positive	2.09	1	Monthly DP	0	Female	1	No	Vaginal	Mom = DP every 4 weeks, Child = DP every 4 weeks	0	0
1	40.2857	16.3	0	0	5.08	3.85	28	19	14.6	8.4	9.00685	35.5	18.4	13.9996	69.5	176.503	20.7	73.3857	191.81	10.6715	871.084	71.4	4.97	13.68	7.54	12	2.53	0.78		10.77	0.56	Negative	18.6286	Positive		1	Monthly DP	0	Male	1	No	Vaginal	Mom = DP every 4 weeks, Child = DP every 4 weeks	0	0
1	37.4286	126																															16.0286	Positive		1	3 Dose SP		Male	1	No	Vaginal	Mom = SP every 8 weeks, Child = DP every 12 weeks	0	0
0					4.53	0.98	18	12	14.6	8.4	16.5202	35.5	18.4	6.2	69.5	911.812	20.7	42.7549	18.5	1707.13	2121.34											Negative				0	Monthly DP		Female	0	Yes	Vaginal	Mom = DP every 4 weeks, Child = DP every 4 weeks	0	0
0					5.24	3.96	22	62	14.6	8.4	12.4563	35.5	18.4	6.2	69.5	493.657	20.7	34.7231	18.5	416.061	4578.17	45.6	1.5	7.27	5.89	3	4.26	0.484	2.06	15.51	0.65	Negative	15.1802	Positive	4.61	1	3 Dose SP	0	Male	1	No	Vaginal	Mom = SP every 8 weeks, Child = DP every 12 weeks	0	0
1	35.7143	14.4	0	59.9			48	39	14.6	27.1946	26.3814	35.5	18.4	14.5935	69.5	632.654	20.7	94.8769	205.275	14.7237	4019.98								3.37			Negative	17	Positive	4.11	1	Monthly DP		Female	0	No	Vaginal	Mom = DP every 4 weeks, Child = DP every 12 weeks	0	0
0							61	44	14.6	8.4	14.592	35.5	18.4	6.2	69.5	766.277	20.7	36.1504	18.5	1914.6	2761.69											Positive	10.1914	Equivocal		1	3 Dose SP		Female	0	No	Vaginal	Mom = SP every 8 weeks, Child = DP every 12 weeks	0	0
0							44	30																								Negative	16.8018	Positive		0	3 Dose DP	0	Female	1	No	Vaginal	Mom = DP every 8 weeks, Child = DP every 12 weeks	0	0
1	34	10.2		0			69	34																								Negative	20.3041	Positive		1	3 Dose DP		Female	0	No	Vaginal	Mom = DP every 8 weeks, Child = DP every 4 weeks	0	0
1	33.1429	0		0																												Negative	31.7	Positive		1	3 Dose SP		Female	1	No	Vaginal	Mom = SP every 8 weeks, Child = DP every 12 weeks	0	0
1	36.1429	0	0	0	4.37	2.06	22	62	14.6	8.4	20.2476	35.5	18.4	14.5935	99.1779	475.473	20.7	66.1188	205.275	12.6289	3901.75	55.2	3.36	8.7	9.29	6.9	4.15	1.44		20.06	0.77	Negative	21.4	Positive		0	3 Dose SP	0	Male	1	No	Vaginal	Mom = SP every 8 weeks, Child = DP every 12 weeks	0	0
1	39.7143	0	0		6.46	2.02	13	33	14.6	8.4	8.57876	35.5	18.4	14.8897	69.5	461.614	20.7	66.1188	205.275	41.3353	4683.2											Negative	15.9714	Positive		0	Monthly DP	0	Male	1	No	Vaginal	Mom = DP every 4 weeks, Child = DP every 12 weeks	0	0
1	36.1429	36.1		33.5			38	31																								Negative	19.3	Positive		0	3 Dose DP		Male	1	No	Vaginal	Mom = DP every 8 weeks, Child = DP every 4 weeks	0	0
0		0			4.25	3	176	69	14.6	21.8542	14.5765	35.5	18.4	6.2	69.5	520.113	20.7	34.5	18.5	159.301	5440.95	47.06	4.35	10		12.06	12.69	0.43				Positive	15.0212	Positive		1	3 Dose SP	0	Male	0	Yes	Vaginal	Mom = SP every 8 weeks, Child = DP every 12 weeks	0	0
1	36.2857	51.2	25.5	10.7	6.91	0.6	31	20	14.6	8.4	21.1726	35.5	18.4	6.2	69.5	1152.04	20.7	38.959	18.5	1501.89	4799.56											Negative	22.6233	Positive		1	3 Dose SP	0	Female	0	No	Vaginal	Mom = SP every 8 weeks, Child = DP every 12 weeks	0	0
1	34.5714	960		71.3			101	50																								Negative	23.4571	Positive		1	3 Dose DP		Female	1	No	Cesarean	Mom = DP every 8 weeks, Child = DP every 12 weeks	0	0
0							44	21																								Positive				1	3 Dose DP		Male	0	Yes	Vaginal	Mom = DP every 8 weeks, Child = DP every 4 weeks	0	0
0					5.25	3.51	50	47	14.6	8.4	32.5962	35.5	18.4	6.2	69.5	824.922	20.7	41.5993	18.5	1813.82	2834.97	48.489	0.63	7.98	9.27	3.92	1.18	2.5		15.41	1.09	Negative	20.7545	Positive		0	Monthly DP	0	Female	1	No	Vaginal	Mom = DP every 4 weeks, Child = DP every 12 weeks	0	0
1	39	130																														Negative	19.7072	Positive		1	Monthly DP		Male	1	No	Vaginal	Mom = DP every 4 weeks, Child = DP every 4 weeks	0	0
1	37	342	13.5	17.7	6.72	0.57	48	31	14.6	11.9596	32.5627	35.5	18.4	6.33772	69.5	1381.46	20.7	44.1589	18.5	2256.7	4457.46								1.3			Negative			3.3	1	3 Dose SP	0	Male	1	No	Cesarean	Mom = SP every 8 weeks, Child = DP every 12 weeks	0	0
0							97	32																						26.21	0.14	Negative	15.2815	Positive		0	3 Dose DP	0	Female	1	No	Vaginal	Mom = DP every 8 weeks, Child = DP every 12 weeks	2	1
0					5.23	4.01	27	29	14.6	8.4	7.49654	35.5	18.4	13.9996	69.5	395.397	20.7	66.0649	209.73	36.5243	3871.54	61.3	4.92	14.28	13.61	6.3	11.7	1.55		34.97	3.03	Negative	27.0495	Positive		1	Monthly DP	0	Female	1	No	Vaginal	Mom = DP every 4 weeks, Child = DP every 12 weeks	0	0
1	37.7143	0		11.6			70	22																						28.5	0	Negative	22.4143	Positive		1	3 Dose DP	0	Female	1	No	Vaginal	Mom = DP every 8 weeks, Child = DP every 12 weeks	0	0
1	34.4286	319	363	77.3	5.18	2.77	240	27	14.6	8.4	7.96744	35.5	18.4	14.5935	69.5	256.011	20.7	67.5766	205.275	42.5302	4128.88	72.54	5.27	21	46	17.5	6.15	0.29	1.43			Negative	18.2714	Positive	2.13	1	3 Dose SP	0	Male	1	No	Vaginal	Mom = SP every 8 weeks, Child = DP every 12 weeks	1	0
1	37	82.1	0	33.1	0.89	0.46	38	34	14.6	25.4528	5.35286	35.5	18.4	15.1874	69.5	619.25	20.7	71.9519	209.684	67.926	3955.1	60.4	4.38	18.4	4.18	10.5	14.4	0.67		16.14	0.85	Negative				1	Monthly DP	0	Male	0	No	Cesarean	Mom = DP every 4 weeks, Child = DP every 4 weeks	0	0
0					7.56	1.97	35	24	14.6	9.47733	21.2877	35.5	18.4	6.2	69.5	227.308	20.7	34.5	18.5	18.517	3774.19											Negative	19.5347	Positive		1	Monthly DP	0	Male	1	No	Vaginal	Mom = DP every 4 weeks, Child = DP every 4 weeks	0	0
1	39.7143	0	0		1.61	0.98	36	70	14.6	8.4	22.749	35.5	18.4	15.1874	69.5	345.42	23.8125	82.9782	209.73	23.0039	3663.24	44.1	6.845	13.61	15.59	3.56	29.3	0		34.44	0.88	Positive				1	3 Dose SP	0	Female	1	No	Vaginal	Mom = SP every 8 weeks, Child = DP every 12 weeks	0	0
1	39.1429	174	28.9	100	2.61	1.1	36	19	14.6	8.4	16.6685	35.5	18.4	14.5935	2070.66	659.161	20.7	41.9288	214.139	44.4926	4399.3	63.3	4.83	20.16	17.46	10.13	27.5	1.35	2.76	31	2.21	Positive	23.8323	Positive	4.04	1	3 Dose SP		Female	0	No	Vaginal	Mom = SP every 8 weeks, Child = DP every 12 weeks	0	0
1	34.1429	234	87.9	0	3.3	2.2	69	50	14.6	8.4	8.47111	35.5	18.4	14.5935	69.5	506.096	20.7	102.197	200.82	53.3455	3543.37	56.83	5.62	12.36	46.1	11.4	11.3	1.76	2.08	5.5	0.87	Positive	19.3857	Positive	3.11	1	3 Dose SP	0	Female	0	No	Vaginal	Mom = SP every 8 weeks, Child = DP every 12 weeks	0	0
1	40.4286	40.9	0	0	4.12	4.42	22	38	14.6	14.182	17.1592	35.5	18.4	15.1874	69.5	512.318	20.7	81.7326	200.82	45.3348	3750.23	38.074	1.66	5.89	11.321	3.92	3.77	0.94				Negative	21.2865	Positive		1	Monthly DP	0	Female	0	No	Vaginal	Mom = DP every 4 weeks, Child = DP every 12 weeks	0	0
1	34.2857	0	14.8	60.1	6.13	1.75	16	29	14.6	10.0746	46.05	35.5	18.4	6.2	69.5	573.098	20.7	52.6333	18.5	1875.18	2773.63								2.12			Negative	16.9369	Positive	2.65	1	3 Dose SP	0	Male	1	No	Vaginal	Mom = SP every 8 weeks, Child = DP every 12 weeks	0	0
0							85	61																								Negative	7.09058	Negative		1	3 Dose DP	0	Female	0	Yes	Vaginal	Mom = DP every 8 weeks, Child = DP every 4 weeks	0	0
0					3.03	3.43	46	56	14.6	8.4	16.9385	35.5	18.4	6.2	69.5	207.133	20.7	34.5	18.5	10.6	5100.03								5.96			Negative	12.4212	Positive	4.71	1	Monthly DP	0	Female	0	No	Vaginal	Mom = DP every 4 weeks, Child = DP every 4 weeks	0	0
1	33.5714			22.3			50	26																								Negative	11.0143	Positive		1	3 Dose DP		Female	1	No	Cesarean	Mom = DP every 8 weeks, Child = DP every 4 weeks	0	0
1	32.8571	19.2	136	583	2.99	2.13	80	97	14.6	8.4	12.3501	35.5	18.4	15.1874	69.5	412.459	20.7	74.7541	205.275	20.6611	6034.7	59.9	2.96	28.37	17.87	6.21	11.8	2.1	1.95	30.4	1.62	Negative	20.8714	Positive	3.45	1	3 Dose SP	0	Male	1	No	Vaginal	Mom = SP every 8 weeks, Child = DP every 12 weeks	0	0
1	32	605	10.4	0			36	48	14.6	8.4	11.8718	35.5	18.4	6.2	69.5	520.338	20.7	35.1807	18.5	611.324	3631.44	64.17	4.8	19	45.7	7.93	6.99	0.64				Negative	15.6477	Positive		0	Monthly DP	0	Male	1	No	Vaginal	Mom = DP every 4 weeks, Child = DP every 12 weeks	0	0
1	38.5714	81.3	14.5	84	15.2	1.57	98	44	14.6	8.4	11.5377	35.5	18.4	15.1874	69.5	509.332	20.7	78.9707	200.82	56.8432	5246.94								2.23			Negative	24.4966	Positive	3.93	1	3 Dose SP	0	Female	0	No	Vaginal	Mom = SP every 8 weeks, Child = DP every 12 weeks	0	0
1	32.7143	28.6	0	0			17	33	14.6	8.4	9.74829	35.5	18.4	6.2	69.5	357.66	20.7	38.0747	18.5	64.2942	2951.13											Negative	16.295	Positive		1	3 Dose SP		Female	0	Yes	Vaginal	Mom = SP every 8 weeks, Child = DP every 12 weeks	0	0
1	37.1429	80.9	0	0	4.18	1.59	27	27	14.6	35.5041	50.4997	35.5	18.4	13.5768	352.463	1004.74	20.7	143.216	215.18	19.2353	9435.13								1.2			Negative	29.8522	Positive	2.4	1	Monthly DP	0	Male	1	No	Cesarean	Mom = DP every 4 weeks, Child = DP every 4 weeks	0	0
0							94	56																								Negative	25.2584	Positive		1	3 Dose DP	0	Female	0	No	Vaginal	Mom = DP every 8 weeks, Child = DP every 12 weeks	1	1
0					1.45	0.15	45	35	14.6	31.0858	15.7636	35.5	18.4	15.1874	69.503	326.912	20.7	88.3327	209.73	11.2159	9564.63	23	0.66	6.54	5.63	1.32	5.13	0.39		44.1	12.23	Negative	19.6959	Positive		1	3 Dose SP	0	Female	0	No	Vaginal	Mom = SP every 8 weeks, Child = DP every 12 weeks	0	1
1	32.5714	84.7					16	24																								Negative				1	3 Dose DP		Female	1	No	Vaginal	Mom = DP every 8 weeks, Child = DP every 4 weeks	0	0
1	36	97	14.9	50.2	11.2	1.81	55	18	14.6	17.3627	34.2578	35.5179	18.4	16.3107	177.53	766.682	23.474	208.213	325.042	41.7922	10180.4	77.77	2.6	17.9	28.7	20.4	14.2	2.53	1.56			Negative			2.2	1	3 Dose SP	0	Female	1	No	Vaginal	Mom = SP every 8 weeks, Child = DP every 12 weeks	0	0
1	35.4286	292	0		4.39	1.98	21	21	33.4702	96.6346	186.51	97.7229	18.4	12.2222	155.412	1141.67	25.929	179.042	268.123	24.8657	13121.1											Negative	18.6286	Positive		1	Monthly DP	0	Female	1	No	Vaginal	Mom = DP every 4 weeks, Child = DP every 4 weeks	0	0
1	34.7143	191	0		0.79	0.81	20	46	14.6	23.3418	22.9582	35.5	18.4	14.9314	151.676	1457.22	28.3841	34.5	268.123	227.638	9805.13	57.4	1.73	14.8	56.3	12.3	3.87	0	2.28			Negative	20.5381	Positive	2.79	1	3 Dose SP	0	Male	1	No	Vaginal	Mom = SP every 8 weeks, Child = DP every 12 weeks	0	0
1	35	162		0			31	18														46.2	4.81	22.3		6.43	16.3	2.8		37	1.09	Negative	17	Positive		1	3 Dose DP	0	Female	0	No	Vaginal	Mom = DP every 8 weeks, Child = DP every 4 weeks	0	0
1	35.2857	884	10.7	44	3.59	1.63	41	60	14.6	8.4	12.2295	35.5	18.4	15.1874	997.427	518.455	20.7	68.9102	205.275	26.4725	3860.6	68.1	2.32	7.93	37.9	18.8	2.47	0.16	1.27			Negative	17.1	Positive	2.5	1	Monthly DP	0	Male	1	No	Vaginal	Mom = DP every 4 weeks, Child = DP every 12 weeks	0	0
1	30.2857	0					15	25																								Negative	7.713	Negative		1	3 Dose DP		Male	1	No	Vaginal	Mom = DP every 8 weeks, Child = DP every 12 weeks	0	0
1	30.2857	37.9		0																												Negative	12.0628	Positive		1	3 Dose DP		Male	1	No	Vaginal	Mom = DP every 8 weeks, Child = DP every 12 weeks	0	0
1	35.2857	211	127	10.5	12	1.44	14	16	14.6	8.4	27.6018	35.5	18.4	6.2	69.5	523.076	20.7	39.0487	18.5	378.835	4373.54	70.23	3.777	16.9	46	14	7.53	1.6	2.59			Negative	20.6726	Positive	2.01	1	3 Dose SP	0	Female	1	No	Vaginal	Mom = SP every 8 weeks, Child = DP every 12 weeks	0	0
1	33.8571	127	23.1	135	4.95	1.62	77	66	14.6	8.4	140.443	35.5	18.4	15.1874	69.5	606.782	20.7	77.5591	218.504	26.9252	5333.97	60.6	4.83	17.5	34.5	6.37	20.7	0.76	1.12			Negative	13.6857	Positive	1.94	1	Monthly DP	0	Female	1	No	Vaginal	Mom = DP every 4 weeks, Child = DP every 4 weeks	0	0
1	36.8571	44.1	581	84					14.6	8.4	4.55049	35.5	18.4	6.2	69.5	84.0932	20.7	39.9701	18.5	45.0633	475.147											Negative	31.2714	Positive		1	Monthly DP		Male	1	No	Vaginal	Mom = DP every 4 weeks, Child = DP every 12 weeks	1	0
1	36.7143	198	238	69.3	6.7	1.65	39	27	14.6	8.4	10.7693	35.5	18.4	14.5935	69.5	430.734	20.7	68.7586	200.82	34.3975	3859.11								1.78			Negative	22.9143	Positive	4.3	1	3 Dose SP	0	Female	1	No	Vaginal	Mom = SP every 8 weeks, Child = DP every 12 weeks	0	0
1	35.7143	22.1					30	53																								Negative	12.7714	Positive		1	3 Dose DP		Male	1	No	Vaginal	Mom = DP every 8 weeks, Child = DP every 4 weeks	0	0
1	28.8571	32.4	22.2	28.6	7.17	0.85	24	21	14.6	8.4	39.9653	35.5179	18.4	14.9314	155.412	618.617	22.087	150.052	225.916	47.2743	15819.1								1.46			Negative	11.2332	Positive	3.31	0	3 Dose SP		Female	1	No	Vaginal	Mom = SP every 8 weeks, Child = DP every 12 weeks	0	0
1	36.1429	79.5	0	0	3.48	0.61	40	41	14.6	12.6408	25.3907	35.5	20.1258	13.5768	199.225	859.863	20.7	133.051	246.11	375.058	9263.58								2.6			Negative	25.1	Positive	3.26	0	Monthly DP	0	Female	1	No	Vaginal	Mom = DP every 4 weeks, Child = DP every 4 weeks	0	0
1	31.1429	527	880	24.1	5.85	1.68	150	104	28.118	1990	56.0259	35.5	257.679	14.5935	69.5	426.564	20.7	87.1093	209.73	10.6	5529.04								2.3	15.38	17.5	Negative	19.5143	Positive	5.45	1	3 Dose SP	0	Male	1	No	Vaginal	Mom = SP every 8 weeks, Child = DP every 12 weeks	1	0
1	33.1429	22		0			54	38																								Negative	9.12556	Equivocal		1	3 Dose DP		Male	0	No	Vaginal	Mom = DP every 8 weeks, Child = DP every 4 weeks	0	0
1	37.8571	108	22	11.6			13	17	14.6	8.4	8.67678	35.5	18.4	6.2	69.5	695.716	20.7	34.5	18.5	848.808	2050.64											Negative	12.9148	Positive		1	Monthly DP		Male	1	No	Vaginal	Mom = DP every 4 weeks, Child = DP every 12 weeks	0	0
1	34.1429	77.9	0	69.5			33	15	14.6	15.0944	9.56493	35.5	18.4	6.2	69.5	334.202	20.7	34.5	18.5	455.902	2958.98											Negative	24.0807	Positive		1	Monthly DP		Male	1	No	Vaginal	Mom = DP every 4 weeks, Child = DP every 4 weeks	0	0
1	35.7143	13.5	0		2.06	2.08	113	22	60.6307	10.5589	9.44567	35.5	18.4	12.8515	69.5	279.368	20.7	62.1238	191.597	12.7904	3909.88	50.4	6.07	20.6	17.25	5.29	5.41	1.59		10.41	1.52	Negative	23.7	Positive		1	3 Dose SP	0	Female	1	No	Vaginal	Mom = SP every 8 weeks, Child = DP every 12 weeks	0	0
1	33.1429	0		43.4																													24.1704	Positive		1	Monthly DP		Female	1	No	Vaginal	Mom = DP every 4 weeks, Child = DP every 12 weeks	1	0
1	35.2857	18.7		98.6			96	33	14.6	17.5125	12.3151	35.5	18.4	15.1874	69.503	400.718	20.7	88.4284	200.82	17.2319	6481.6											Negative	18.0857	Positive		1	3 Dose SP	0	Male	1	Yes	Vaginal	Mom = SP every 8 weeks, Child = DP every 12 weeks	0	0
1	33.1429	104		178			9	49																								Negative	25.9641	Positive		1	3 Dose DP		Female	1	No	Vaginal	Mom = DP every 8 weeks, Child = DP every 4 weeks	0	0
1	34.7143	54.8	10.8	78.5			14	32	14.6	8.4	11.4209	35.5	18.4	6.2	69.5	342.573	20.7	34.5	18.5	59.8993	3005.46											Negative	14.4571	Positive		1	3 Dose SP		Female	1	No	Vaginal	Mom = SP every 8 weeks, Child = DP every 12 weeks	0	0
1	29	152	11.3	147	5.99	1.03	34	51	14.6	8.4	8.14756	35.5	18.4	15.1874	69.5	842.905	20.7	82.4022	205.275	147.073	4360.03	50.8	3.31	24.19	16.64	5.94	4.64	1.09	2.23			Negative	22.1286	Positive	2.93	1	Monthly DP	0	Male	1	No	Vaginal	Mom = DP every 4 weeks, Child = DP every 4 weeks	0	0
1	32.5714	64.4	0		7.36	2.81	21	28	48.9288	10.4233	37.9832	45.4348	18.4	14.9314	1587.23	1006.85	23.474	43.7524	179.995	122.08	10359.9											Negative	17.9821	Positive		1	3 Dose SP	1	Male	1	No	Cesarean	Mom = SP every 8 weeks, Child = DP every 12 weeks	0	0
1	29.1429	173		11.2			30	48																								Negative	20.3812	Positive		0	3 Dose DP		Male	1	No	Vaginal	Mom = DP every 8 weeks, Child = DP every 4 weeks	0	0
1	36.7143	0	0	0	1.2	1.44	60	78	14.6	8.4	13.9584	35.5	18.4	15.1874	1734.12	1065.02	20.7	55.375	205.275	86.4667	7134.07	59.83	3.55	8.34	33.4	26.2	6.48	0.627	2.42		0	Negative	11.9976	Positive	3.26	0	Monthly DP	0	Male	0	No	Vaginal	Mom = DP every 4 weeks, Child = DP every 12 weeks	0	0
1	32.5714	12.7	0	13.7			41	42	14.6	8.4	19.3877	35.5	18.4	6.2	69.5	649.647	20.7	34.5	18.5	649.902	2074.01									6.2	1.85	Negative	15.0224	Positive		1	3 Dose SP	0	Female	0	No	Vaginal	Mom = SP every 8 weeks, Child = DP every 12 weeks	3	0
1	31.5714	0		0																												Negative	22.5336	Positive		1	3 Dose DP		Female	1	No	Vaginal	Mom = DP every 8 weeks, Child = DP every 12 weeks	0	0
1	31	12	0		5.29	2.18			14.6	8.4	17.9443	35.5	18.4	6.2	69.5	1149.12	20.7	47.8147	18.5	2439.2	3171.88	60.1	8.98	27	12.25	8.43	15.08	1.08				Negative	24.2152	Positive		1	3 Dose SP	0	Female	1	No	Vaginal	Mom = SP every 8 weeks, Child = DP every 12 weeks	0	0
1	31.8571	61.4	17.9	18.9	4.73	1.21	188	230	14.6	19.502	52.1014	35.5	18.4	13.5768	136.361	664.838	23.474	129.109	268.123	42.4264	10257.1	71	3.5	21.5	44.6	9.34	8.11	0.43	1.63			Negative	18.8341	Positive	2.65	1	Monthly DP	0	Female	1	No	Vaginal	Mom = DP every 4 weeks, Child = DP every 4 weeks	0	0
1	32.4286	12.5	0		7.13	2.68			14.6	16.901	117.715	35.5	18.4	6.2	69.5	992.676	20.7	34.5	18.5	1107.29	3309.89	38.1	2.13	13.65	7.91	6.53	6.9	0.2	1.28			Negative	30.1794	Positive	3.97	0	Monthly DP	0	Female	1	No	Vaginal	Mom = DP every 4 weeks, Child = DP every 12 weeks	0	0
0							11	31														56.8	14	29.6		10.3	14.6	1.72		58.4	0.05	Positive	24.0857	Positive		1	3 Dose DP	0	Male	1	Yes	Vaginal	Mom = DP every 8 weeks, Child = DP every 4 weeks	0	0
1	34.5714	345	12.9		15.7	0.88	49	16	14.6	80.0242	107.791	35.5179	18.4	11.5553	117.309	366.536	20.7	136.499	203.903	12.773	3463.73	69.73	1.68	7.423	40.9	16.8	5.94	0.66	1.67			Negative	21.0762	Positive	2.77	1	Monthly DP	0	Female	0	No	Vaginal	Mom = DP every 4 weeks, Child = DP every 12 weeks	1	0
1	31.2857	0	0	0					14.6	8.4	16.763	35.5	18.4	6.2	69.5	659.111	20.7	34.5	18.5	367.915	1912.57											Negative	13.7246	Positive		1	3 Dose SP	0	Male	1	No	Vaginal	Mom = SP every 8 weeks, Child = DP every 12 weeks	0	0
1	29.1429	63.4		0			24	38																								Negative	29.3498	Positive		1	3 Dose DP		Male	1	No	Vaginal	Mom = DP every 8 weeks, Child = DP every 12 weeks	0	0
1	29.1429	29.1																																		1	Monthly DP		Female	1	No	Vaginal	Mom = DP every 4 weeks, Child = DP every 12 weeks	0	0
1	29	14.6		25.5																													23.5202	Positive		1	3 Dose SP		Female	0	No	Vaginal	Mom = SP every 8 weeks, Child = DP every 12 weeks	0	0
1	29.5714	21.9					25	21																						3.07	1	Negative	24.3002	Positive		1	3 Dose DP	0	Male	1	No	Vaginal	Mom = DP every 8 weeks, Child = DP every 12 weeks	0	0
1	32.4286	145	0	447	6.76	1.37	28	46	14.6	150.038	43.6503	35.5	18.4	14.9314	117.309	629.404	20.7	114.995	237.194	81.3839	9311.12								1.49			Negative	24.7309	Positive	1.77	1	Monthly DP	0	Male	0	No	Vaginal	Mom = DP every 4 weeks, Child = DP every 4 weeks	0	0
1	34.4286	184	22.6	12.9	6.41	4.63	147	11	14.6	8.4	96.7534	35.5359	18.4	14.2508	117.309	1420.39	20.7	118.758	203.903	56.9816	11348.8											Negative	16.1211	Positive		0	Monthly DP	0	Male	1	No	Vaginal	Mom = DP every 4 weeks, Child = DP every 4 weeks	0	0
1	28.2857	58.1		0																												Negative	8.63229	Negative		1	3 Dose DP		Female	1	No	Vaginal	Mom = DP every 8 weeks, Child = DP every 4 weeks	0	0
1	31.1429	10.2	0	0	9.16	3.72			190.768	8.4	65.1167	39.7498	18.4	14.9314	155.412	743.754	20.7	153.171	201.127	20.9077	16383.9	67.7	2.6	2.2	14.15	15.6	9.02	2.24				Negative	22.3543	Positive		1	3 Dose SP	0	Female	1	No	Vaginal	Mom = SP every 8 weeks, Child = DP every 12 weeks	0	0
1	28.2857	41.4	0	19.6	2.48	1.22	48	67	14.6	15.3437	85.7678	35.5179	18.4	14.9314	151.676	1539.78	22.087	92.2522	268.123	225.828	8049.69								3.78			Negative	22.2197	Positive	4.31	1	3 Dose SP	0	Female	1	No	Vaginal	Mom = SP every 8 weeks, Child = DP every 12 weeks	0	0
1	33.1429	16.2	0	14.4	4.34	0.74	44	29	14.6	8.4	12.5909	35.5	18.4	13.9996	69.5	349.154	20.7	74.6675	200.82	23.2419	3069.83								1.5			Negative	21.2	Positive	2.99	0	Monthly DP	0	Female	0	No	Vaginal	Mom = DP every 4 weeks, Child = DP every 4 weeks	0	0
1	31.5714	119					40	37																								Negative	28.2735	Positive		0	3 Dose DP		Female	1	No	Vaginal	Mom = DP every 8 weeks, Child = DP every 12 weeks	0	0
1	28.7143	467	40.7	17.6	2.87	1.13			14.6	18.5727	26.7738	35.5	18.4	12.2222	93.4047	1245.82	20.7	139.886	203.903	75.8489	8882.77	69.8	3.37	25.1	27.6	13.2	6.2	0.73				Negative	18.4081	Positive		1	3 Dose SP	0	Female	0	No	Vaginal	Mom = SP every 8 weeks, Child = DP every 12 weeks	0	0
1	28.1429	17.9					13	42																								Negative	28.7585	Positive		1	3 Dose DP		Male	0	No	Vaginal	Mom = DP every 8 weeks, Child = DP every 4 weeks	0	0
1	30	19.5	0	14.7			21	11	14.6	44.3476	11.2048	35.5	18.4	6.2	69.5	571.44	20.7	38.6334	18.5	589.096	2695.68											Negative	24.7886	Positive		1	Monthly DP		Female	1	No	Vaginal	Mom = DP every 4 weeks, Child = DP every 12 weeks	1	0
1	27.4286	58.7	51.7	111	10.9	3.52	23	41	14.6	8.4	33.5564	35.5	18.4	6.2	86.3783	563.776	20.7	42.8234	18.5	1173.93	4650.93								1.54	32.55	5.09	Negative	20.4036	Positive	2.73	1	3 Dose SP	0	Male	1	No	Vaginal	Mom = SP every 8 weeks, Child = DP every 12 weeks	0	0
1	28.2857	40	0	30.2	1.47	0.51			14.6	10.7299	62.2969	35.5	18.4	6.2	69.5	513.508	27.2677	34.5	18.5	808.256	4124.76	56.3	2.4	28.9	21	19.8	5.67	1.5				Negative	17.5336	Positive		1	Monthly DP	0	Female	1	No	Vaginal	Mom = DP every 4 weeks, Child = DP every 4 weeks	0	0
1	31.2857	25.4	0	0	3.26	2.31			14.6	66.795	35.1345	35.5	18.4	6.2	69.5	597.263	20.7	39.9928	18.5	425.897	3317.71								0.97			Negative	17.3991	Positive	1.42	1	3 Dose SP	0	Female	1	No	Vaginal	Mom = SP every 8 weeks, Child = DP every 12 weeks	0	0
1	28.1429	98	0	0	2.18	1.48	21	10	947.067	33.843	108.637	37.6249	28.6786	14.2635	155.412	782.354	20.7	146.665	268.123	128.554	25165.4								2.33			Negative	17.2422	Positive	6.06	1	3 Dose SP	0	Female	1	No	Vaginal	Mom = SP every 8 weeks, Child = DP every 12 weeks	0	0
1	32	64.7					21	26																								Negative	13.0269	Positive		0	3 Dose DP		Female	1	No	Vaginal	Mom = DP every 8 weeks, Child = DP every 4 weeks	0	0
1	27.1429	91.3	0		6.69	2.71	44	14	14.6	8.4	24.5692	35.5	18.4	6.2	69.5	369.323	20.7	41.2168	18.5	244.567	3597.7	63.2	5.33	30	25.9	10.6	8.27	1.69				Negative	16.8623	Positive		0	Monthly DP	1	Male	1	No	Cesarean	Mom = DP every 4 weeks, Child = DP every 12 weeks	0	0
1	31.7143	68.2	0	0	4.56	2.29			14.6	8.4	15.3014	35.5	18.4	6.2	69.5	255.158	20.7	41.5993	18.5	96.5782	1870.11	64	6.38	28.9	15.81	13.5	12.7	1.13	0.79	25.6	7.01	Negative	15.7399	Positive	1.15	1	3 Dose SP	0	Male	0	No	Vaginal	Mom = SP every 8 weeks, Child = DP every 12 weeks	0	0
1	27.2857	42.9		76.9			46	33	1133.72	314.017	48.0758	35.5	18.4	16.3107	170.727	488.704	24.5421	136.37	326.062	64.8164	18271.5								1.5			Negative	24.0807	Positive	4.14	1	Monthly DP	0	Female	0	No	Vaginal	Mom = DP every 4 weeks, Child = DP every 4 weeks	0	0
1	31.7143	103		293			21	44																								Negative	22.0628	Positive		1	3 Dose DP		Male	1	No	Vaginal	Mom = DP every 8 weeks, Child = DP every 12 weeks	0	0
1	32.8571	18.7	12.2	0	5.8	3.73			14.6	395.542	29.8324	35.5179	31.4013	14.956	136.361	1174.13	20.7	153.329	247.929	104.735	12199	63.2	3.24	25.9	22.3	9.82	8.09	0.39	1.19			Negative	17.7578	Positive	2.21	0	3 Dose SP	0	Female	1	No	Vaginal	Mom = SP every 8 weeks, Child = DP every 12 weeks	0	0
1	31.1429	25.8					97	87																								Negative	22.8781	Positive		1	3 Dose DP		Male	0	No	Vaginal	Mom = DP every 8 weeks, Child = DP every 4 weeks	0	0
1	32.1429	19.5	0	0	12.1	0.48			14.6	144.366	18.5217	35.5	19.109	12.2222	93.4047	904.541	20.7	175.652	225.916	14.7474	6834.8	67.09	0.87	5.8	26.1	18.5	0.94	0.34				Negative	19.2152	Positive		0	Monthly DP	0	Male	1	No	Vaginal	Mom = DP every 4 weeks, Child = DP every 12 weeks	0	0
1	23.7143	11.9		15.2																													22.8442	Positive		1	3 Dose SP		Female	0	No	Vaginal	Mom = SP every 8 weeks, Child = DP every 12 weeks	0	0
1	27.5714	43.7	0	0			67	40	14.6	8.4	25.1686	35.5	18.4	6.2	69.5	581.892	20.7	34.5	18.5	260.908	2284.96											Negative	1.90583	Negative		1	3 Dose SP		Female	1	No	Vaginal	Mom = SP every 8 weeks, Child = DP every 12 weeks	0	0
1	27	176		0			27	47														49.4	2.25	11.6		3.23	2.49	0.28		39.62	0.98	Negative	27.0542	Positive		1	3 Dose DP	0	Female	1	No	Vaginal	Mom = DP every 8 weeks, Child = DP every 4 weeks	0	0
1	29.1429	41.6	11.9	0	9.59	3.5	63	42	14.6	8.4	102.037	35.5359	18.4	12.2222	117.309	884.071	20.7	107.733	225.916	16.5657	13465.9											Negative	14.8307	Positive		1	3 Dose SP	0	Female	1	No	Vaginal	Mom = SP every 8 weeks, Child = DP every 12 weeks	0	0
1	26.4286	147		18.9			24	13																								Negative	14.7534	Positive		0	3 Dose SP		Male	0	No	Vaginal	Mom = SP every 8 weeks, Child = DP every 12 weeks	0	0
0					10.6	3.47	27	42	14.6	8.4	22.5169	35.5	18.4	12.2222	69.5	1031.51	20.7	124.234	203.903	27.8443	5858.3	63.2	8.86	29	19.48	5.8	32	1.6				Negative	20.8465	Positive		1	Monthly DP	0	Male	0	No	Vaginal	Mom = DP every 4 weeks, Child = DP every 4 weeks	0	1
1	26	92.4																														Negative	17.1959	Positive		1	3 Dose DP		Female	0	Yes	Cesarean	Mom = DP every 8 weeks, Child = DP every 4 weeks	0	0
1	28.5714	13.2	0		29.3	4.15			14.6	21.6152	109.321	35.5	18.4	6.2	69.5	712.031	26.7491	42.8234	18.5	1357.29	4646.48								1.32			Negative	21.7156	Positive	2.73	1	Monthly DP	0	Female	0	No	Vaginal	Mom = DP every 4 weeks, Child = DP every 12 weeks	0	0
1	28.2857	29.7		0			17	28																								Negative	20.2483	Positive		0	3 Dose DP		Female	1	No	Vaginal	Mom = DP every 8 weeks, Child = DP every 12 weeks	0	0
1	31.8571	10.4		220			38	36																								Negative				1	3 Dose DP		Female	1	No	Vaginal	Mom = DP every 8 weeks, Child = DP every 12 weeks	0	0
1	29.5714	100	11.4	0			47	76	16.7684	364.289	19.5255	35.5	38.6887	6.2	69.5	135.444	20.7	37.2367	18.5	102.048	2503.82											Negative	10.0564	Equivocal		0	Monthly DP		Female	0	No	Vaginal	Mom = DP every 4 weeks, Child = DP every 4 weeks	0	0
1	24.1429	0	0	0	3.12	2.67	37	40	14.6	43.6491	100.902	35.5179	18.4	14.956	170.727	1237.58	38.4515	143.216	268.123	83.8332	11726.5	42.9	2.86	1.67	18.6	2.96	8.29	0.035				Negative	13.7585	Positive		0	Monthly DP	0	Male	1	No	Vaginal	Mom = DP every 4 weeks, Child = DP every 12 weeks	0	0
1	33.4286	0	0		8.44	4.2	62	42	14.6	8.4	57.2364	35.5	18.4	13.5768	117.309	925.206	20.7	111.405	203.903	33.4456	8460.89											Negative	21.2754	Positive		1	3 Dose SP	0	Male	1	No	Vaginal	Mom = SP every 8 weeks, Child = DP every 12 weeks	0	0
1	29	12.5		0			43	21																								Negative				1	3 Dose DP		Female	0	No	Vaginal	Mom = DP every 8 weeks, Child = DP every 4 weeks	0	0
1	28.7143	37.3	0		5.26	1.14	126	47	27.6407	20.4448	53.6341	35.5	123.22	23.3479	235.92	1424.49	31.2376	120.604	342.072	154.508	12319.2											Negative	24.7112	Positive		1	Monthly DP		Female	1	No	Vaginal	Mom = DP every 4 weeks, Child = DP every 12 weeks	0	0
1	29.1429	11.2	485		4.13	1.41	28	14	165.144	5287.64	50.7892	35.5	891.698	6.2	90.4477	647.855	24.9928	57.1024	18.5	204.199	6152.22								2.18			Negative	26.7494	Positive	4.19	1	3 Dose SP	0	Male	1	No	Vaginal	Mom = SP every 8 weeks, Child = DP every 12 weeks	0	0
1	25.5714	20.2																														Negative	22.9797	Positive		0	3 Dose DP		Male	1	No	Vaginal	Mom = DP every 8 weeks, Child = DP every 12 weeks	0	0
1	28.5714	94.4	0		6.37	0.78	26	9	14.6	30.0725	132.963	35.5	22.5345	12.2222	117.309	1112.8	20.7	122.429	247.929	10.6244	11381.7								2.59			Negative			4.89	0	Monthly DP	1	Female	1	No	Vaginal	Mom = DP every 4 weeks, Child = DP every 4 weeks	0	0
1	28.5714	0	0	0	9.63	2.25			14.6	71.9638	27.8093	35.5	18.4	6.2	510.852	316.381	20.7	40.3425	18.5	102.43	3395.87											Negative	24.1761	Positive		1	Monthly DP	0	Male	1	No	Vaginal	Mom = DP every 4 weeks, Child = DP every 12 weeks	0	0
1	27.5714	29.6		0			47	36														50.9	2.87	14.1		5.32	2.03	0.19		2.52	0	Negative	27.833	Positive		1	3 Dose DP	0	Female	1	No	Cesarean	Mom = DP every 8 weeks, Child = DP every 4 weeks	0	0
1	26.7143						15	36																								Negative	18.0587	Positive		1	3 Dose DP		Female	1	No	Vaginal	Mom = DP every 8 weeks, Child = DP every 12 weeks	0	0
1	26	26.7	16.9		4.32	3.13	24	74	14.6	8.4	33.4116	35.5	18.4	6.2	69.5	470.18	20.7	37.4421	18.5	157.091	2841.26								0.87			Negative	8.88262	Negative	3.55	0	Monthly DP	0	Male	1	No	Vaginal	Mom = DP every 4 weeks, Child = DP every 4 weeks	0	0
1	28.4286	1950		23.1																												Negative	12.0429	Positive		1	3 Dose DP		Female	1	Yes	Cesarean	Mom = DP every 8 weeks, Child = DP every 12 weeks	0	0
1	33.5714	42.5	0	0	1.65	1.17	20	30	14.6	22.3198	20.0193	35.5	18.4	17.6899	155.412	1305.5	22.087	122.429	268.123	81.8716	10022.5									18.8	0.14	Negative	26.8736	Positive		0	Monthly DP	0	Female	1	No	Cesarean	Mom = DP every 4 weeks, Child = DP every 12 weeks	0	0
0					4.21	1.18	16	11	14.6	8.4	18.1072	37.6428	18.4	13.5768	155.412	431.317	20.7	130.321	215.18	21.703	20889.1	67.07	3.1	8.88	28.8	12.91	7.95	0.82		32.1	1.37	Positive	12.6233	Positive		1	Monthly DP	0	Male	1	Yes	Cesarean	Mom = DP every 4 weeks, Child = DP every 4 weeks	0	1
1	31	52.8		0			116	68																								Negative	26.5124	Positive		1	3 Dose DP		Male	0	No	Vaginal	Mom = DP every 8 weeks, Child = DP every 4 weeks	0	0
1	28.7143	24.4	0		4.56	1.82	56	30	14.6	8.4	15.0192	35.5	18.4	14.956	117.309	934.218	20.7	92.2522	247.929	90.242	9001.01	40.2	7.48	16.6		4.93	4.06	0.15	1.32	23.18	0.81	Positive	25.4628	Positive	3.32	1	3 Dose SP	0	Female	0	No	Vaginal	Mom = SP every 8 weeks, Child = DP every 12 weeks	0	0
1	23.8571	33.8	0		6.71	1.51	57	58	14.6	16.3911	20.3202	35.5	18.4	8.54822	639.649	407.36	20.7	38.6617	86.4125	475.629	1902.31									43.58	8.07	Negative	19.7404	Positive		1	3 Dose SP	0	Female	1	No	Vaginal	Mom = SP every 8 weeks, Child = DP every 12 weeks	2	0
1	26.8571	0		0			28	30														54.9	7.48	25.6		7.14	7.5	0.91		4.17	8.45	Negative	23.6456	Positive		1	3 Dose DP	0	Male	1	No	Vaginal	Mom = DP every 8 weeks, Child = DP every 4 weeks	0	0
1	30	11.7	17.7		3.42	0.95	24	73	14.6	121.046	43.6239	35.5	50.3461	12.2222	117.309	902.527	30.71	162.882	203.903	29.2278	7889.98											Negative				1	Monthly DP	0	Male	1	No	Vaginal	Mom = DP every 4 weeks, Child = DP every 4 weeks	0	0
1	28	18.3	0	0	7.77	2.9	32	47	14.6	8.4	17.7832	35.5	18.4	6.2	69.5	424.291	20.7	41.814	18.5	1156.8	2523.89	52.3	4.31	28.6	17.92	6.39	10.7	0.62		19.61	3.56	Negative	3.06998	Negative		1	3 Dose SP	0	Male	1	No	Vaginal	Mom = SP every 8 weeks, Child = DP every 12 weeks	1	0
1	29.7143	10.1	0	0	9.43	1.69	39	14	14.6	20.0774	43.5706	35.5	25.9535	10.8964	136.361	1197.21	20.7	95.7594	247.929	81.3767	14347.2	63.9	3.83	26.9	21.29	11.2	6.31	0.89		10.97	0.18	Negative	17.1558	Positive		1	3 Dose SP	0	Female	1	No	Vaginal	Mom = SP every 8 weeks, Child = DP every 12 weeks	1	0
1	29.1429	39.5	12.3	0	3.58	2.43	105	58	14.6	8.4	56.0381	35.5	18.4	6.2	69.5	670.844	20.7	34.7231	18.5	658.857	5340.43											Negative	23.0474	Positive		1	Monthly DP		Male	0	No	Vaginal	Mom = DP every 4 weeks, Child = DP every 12 weeks	0	0
1	36.2857						53	60																								Negative	20.0451	Positive		0	3 Dose DP		Female	1	No	Vaginal	Mom = DP every 8 weeks, Child = DP every 12 weeks	0	0
1	22.8571			0																												Negative	22.3138	Positive		1	3 Dose SP		Female	1	Yes	Cesarean	Mom = SP every 8 weeks, Child = DP every 12 weeks	0	0
1	29	166					71	79														58.5	4.21	14.4		8.2	3.91	0.63		25.6	1.82	Negative	1.71558	Negative		1	3 Dose DP	0	Female	0	No	Vaginal	Mom = DP every 8 weeks, Child = DP every 4 weeks	0	0
1	21.5714	0	0		2.58	2.17	16	26	14.6	8.4	23.7022	35.5	18.4	6.2	69.5	668.335	20.7	39.6572	18.5	1539.84	2966.98									17.48	0.4	Negative				1	3 Dose SP	0	Male	1	No	Vaginal	Mom = SP every 8 weeks, Child = DP every 12 weeks	1	0
1	25.2857	0	0		2.79	4.98	27	29	14.6	8.4	33.6809	35.5	18.4	16.3107	1113.64	1404.02	22.087	92.2522	247.929	40.5735	10697.9								3.03			Negative			6.45	1	Monthly DP		Male	1	No	Vaginal	Mom = DP every 4 weeks, Child = DP every 4 weeks	0	0
1	28.1429	49	0		7.17	1.86	39	20	14.6	8.4	269.811	35.5	18.4	6.2	69.5	586.828	20.7	49.128	18.5	464.384	2645.84											Negative				1	3 Dose SP	0	Female	0	No	Vaginal	Mom = SP every 8 weeks, Child = DP every 12 weeks	0	0
1	26	12.9					74	46																								Negative	20.1919	Positive		1	3 Dose DP		Female	1	No	Vaginal	Mom = DP every 8 weeks, Child = DP every 4 weeks	0	0
1	25.1429	24.4					88	64																								Negative				1	3 Dose DP		Male	1	No	Vaginal	Mom = DP every 8 weeks, Child = DP every 12 weeks	0	0
1	30.8571	55.3	55.5	0	12.5	1.88			14.6	8.4	30.207	35.5	18.4	6.2	69.5	381.112	20.7	37.6652	18.5	750.135	3064.21											Negative	26.5471	Positive		1	Monthly DP	0	Female	1	No	Vaginal	Mom = DP every 4 weeks, Child = DP every 12 weeks	0	0
1	29.5714	72.9		0			27	15																								Negative	15.7675	Positive		1	3 Dose DP		Female	1	No	Vaginal	Mom = DP every 8 weeks, Child = DP every 12 weeks	0	0
1	25.8571	27.1		0	6.82	1.24	35	62	14.6	15.3972	16.4299	35.5	18.4	12.2222	186.042	1057.9	20.7	96.1187	203.903	104.804	11242.5	68.2	1.4	3.7	19.5	6.94	22.2	3.06				Negative				0	3 Dose SP	0	Male	1	No	Vaginal	Mom = SP every 8 weeks, Child = DP every 12 weeks	0	0
1	25.5714	22.7	30.3		1.76	2.93	6	37	327.428	52.8074	26.7471	344.838	18.4	6.2	69.5	1087.72	21.8428	47.904	18.5	1998.77	7523.14											Negative				0	Monthly DP		Male	1	No	Vaginal	Mom = DP every 4 weeks, Child = DP every 4 weeks	0	0
1	32.2857	83.4																														Negative				1	Monthly DP		Female	0	Yes	Vaginal	Mom = DP every 4 weeks, Child = DP every 12 weeks	0	0
1	29.2857	76.1					45	14																								Negative	22.3251	Positive		1	3 Dose DP	0	Female	0	No	Vaginal	Mom = DP every 8 weeks, Child = DP every 4 weeks	0	0
1	24.1429	13.3	0		1.09	1.35	41	37	14.6	8.4	27.425	35.5	18.4	6.2	69.5	868.514	20.7	45.4855	18.5	653.914	4296.28											Negative				1	3 Dose SP	0	Male	1	No	Vaginal	Mom = SP every 8 weeks, Child = DP every 12 weeks	0	0
1	25.8571	0	0		4.14	1.57	40	50	14.6	8.4	26.5341	35.5	18.4	16.3107	155.412	1199.58	20.7	103.867	268.123	44.738	10994.9											Negative	19.9661	Positive		1	3 Dose SP		Female	1	No	Vaginal	Mom = SP every 8 weeks, Child = DP every 12 weeks	0	0
1	27	28.6	0		4.33	1.42	47	55	14.6	8.54942	60.5985	35.5	18.4	13.5768	136.361	834.272	20.7	175.901	247.929	15.6786	10904.5											Negative				0	Monthly DP		Male	1	No	Vaginal	Mom = DP every 4 weeks, Child = DP every 4 weeks	0	0
1	25	15.2																														Negative	10.7901	Equivocal		0	3 Dose DP		Female	1	No	Vaginal	Mom = DP every 8 weeks, Child = DP every 12 weeks	0	0
1	23		12		12	0.57	31	70	14.6	10.4336	38.1715	35.5	20.3424	6.2	69.5	996.245	20.7	50.3225	18.5	2907.98	5913.91								1.53			Negative			3.55	1	Monthly DP		Female	1	No	Vaginal	Mom = DP every 4 weeks, Child = DP every 12 weeks	0	0
1	28.2857	177		104			7	36																								Negative	22.7427	Positive		1	3 Dose DP		Female	1	No	Vaginal	Mom = DP every 8 weeks, Child = DP every 4 weeks	0	0
1	28	18.5					66	22																								Negative	25.0451	Positive		1	3 Dose DP		Male	1	No	Vaginal	Mom = DP every 8 weeks, Child = DP every 12 weeks	0	0
1	24.1429	0					23	19														67.1	5.57	35		6.85	6.21	0.43		15.52	0	Negative	16.2528	Positive		1	3 Dose DP	0	Male	1	No	Vaginal	Mom = DP every 8 weeks, Child = DP every 12 weeks	0	0
1	19.8571	30.3	47.9				86	36	14.6	17.8637	33.2369	35.5	18.4	6.2	69.5	361.89	20.7	34.5	18.5	168.258	2493.76											Negative				1	Monthly DP		Female	0	No	Vaginal	Mom = DP every 4 weeks, Child = DP every 4 weeks	0	0
1	26	52.4		44.5	3.97	4.36	85	69	14.6	21.8248	26.0066	37.6249	18.4	13.5768	136.361	2089.26	24.5421	118.758	268.123	386.033	14315.8	62.7	6.3	30.1	15.56	12.7	8.7	2.51	0.9			Negative	22.6637	Positive	4.79	1	3 Dose SP	0	Male	0	No	Vaginal	Mom = SP every 8 weeks, Child = DP every 12 weeks	0	0
1	23.1429		0		2.67	4.23	18	24	14.6	8.4	21.0947	35.5	18.4	6.2	69.5	540.82	20.7	49.128	18.5	237.38	4728.71											Negative				0	Monthly DP		Male	1	No	Cesarean	Mom = DP every 4 weeks, Child = DP every 12 weeks	0	0
1	28.8571	16.8	0		6.28	1.3	23	48	14.6	8.4	99.8211	35.5	18.4	12.2222	93.4047	824.385	20.7	100.104	225.916	26.3725	10574								1.64	29.16	1.96	Negative			3.65	1	Monthly DP	0	Female	1	No	Vaginal	Mom = DP every 4 weeks, Child = DP every 4 weeks	0	0
1	26.5714	30.1	0		3.39	1.4	31	30	14.6	17.7715	27.3891	35.5	58.074	6.47543	69.5	692.994	24.6081	34.5	18.5	1174.49	4763.69								1.16	13.6	0.09	Negative	27.5959	Positive	5.06	1	3 Dose SP	0	Female	1	No	Vaginal	Mom = SP every 8 weeks, Child = DP every 12 weeks	0	0
1	24.2857	0																																		1	3 Dose SP		Female	1	No	Vaginal	Mom = SP every 8 weeks, Child = DP every 12 weeks	0	0
1	23.5714		0		4.19	1.97			14.6	8.4	16.2755	35.5	18.4	6.2	69.5	354.012	25.9684	34.7231	18.5	280.19	2781.9								2.22			Negative	15.6433	Positive	4.75	0	3 Dose SP		Male	1	No	Vaginal	Mom = SP every 8 weeks, Child = DP every 12 weeks	0	0
1	26.4286	0					33	13																								Negative				1	3 Dose DP		Female	1	No	Vaginal	Mom = DP every 8 weeks, Child = DP every 4 weeks	0	0
0					4.65	3.05	38	60	14.6	29.8923	18.861	35.5	18.4	6.2	118.841	243.929	20.7	34.5	18.5	26.8691	2951.41	62.65	2.709	11.24		8.49	6.28	0		74.58	24.25	Positive	26.5085	Positive		1	3 Dose SP	0	Male	1	No	Vaginal	Mom = SP every 8 weeks, Child = DP every 12 weeks	0	0
0																																Negative	20.4696	Positive		0	3 Dose DP		Female	0	Yes	Vaginal	Mom = DP every 8 weeks, Child = DP every 12 weeks	0	0
0																																Negative				0	3 Dose SP		Male	1	No	Vaginal	Mom = SP every 8 weeks, Child = DP every 12 weeks	0	0
0							40	13														48.7	4.4	16.7		3.79	29.5	5.4		65.6	5.06	Positive	10.4793	Equivocal		1	3 Dose DP		Female	0	Yes	Vaginal	Mom = DP every 8 weeks, Child = DP every 4 weeks	0	0
0							199	55																								Positive	19.6714	Positive		1	3 Dose DP		Male	1	Yes	Vaginal	Mom = DP every 8 weeks, Child = DP every 4 weeks	0	0
1	28.5714	94.4	0				22	14	14.6	15.04	34.3819	35.5	18.4	6.2	69.5	588.938	20.7	34.5	18.5	129.574	4895.08											Negative	9.67269	Equivocal		0	Monthly DP		Male	1	No	Vaginal	Mom = DP every 4 weeks, Child = DP every 4 weeks	0	0
1	28.4286			43.7																												Negative	15.0571	Positive		1	3 Dose DP		Female	1	Yes	Cesarean	Mom = DP every 8 weeks, Child = DP every 12 weeks	0	0
0					3.21	2.24	12	14	14.6	19.072	9.58185	39.7498	18.4	10.8964	136.361	201.22	22.1841	126.019	167.16	12.773	7857.3	61.3	6.35	12.2	26.3	13.4	3.89	0.25				Positive				1	Monthly DP		Male	1	Yes	Cesarean	Mom = DP every 4 weeks, Child = DP every 4 weeks	0	1

## Sheet: Data Dictionary_Figure Table
Variable	Interpretation	Figure	Table
Prenatal_IRS	Dichotomous Prenatal IRS exposure 1=Exposed 0=Unexposed	1
gest_wk_IRS	Gestational Week at IRS exposure	1
Mat_Delivery_BC	Maternal bendiocarb plasma level at delivery	1	1
Cord_BC	Cord bendiocarb plasma level at delivery	1
Infant_Wk_8_BC	Infant bendiocarb plasma level at delivery	1
Cord_CD4_non_naive	Cord blood CD4 non-naïve cell frequency	2	2
Cord_Tregs	Cord blood Treg cell frequency	2	1,2
Cord_mDCs	Cord blood myeloid dendritic cell count	2	2
Cord_pDCs	Cord blood plasmacytoid dendritic cell count	2
Cord_IL6	Cord plasma IL-6 level	2
Cord_IL8	Cord plasma IL-8 level	2
Cord_IP10	Cord plasma IP-10 level	2	2
Cord_MCP1	Cord plasma MCP-1 level	2
Cord_IL1b	Cord plasma IL-1b level	2
Cord_IL7	Cord plasma IL-7 level	2	1,2
Cord_MIP1a	Cord plasma MIP-1a level	2
Cord_MDC	Cord plasma MDC level	2	2
Cord_IL4	Cord plasma IL-4 level	2	2
Cord_IL2	Cord plasma IL-2 level	2	1,2
Cord_IL5	Cord plasma IL-5 level	2	1,2
Cord_TARC	Cord plasma TARC level	2
Cord_TNFRI	Cord plasma TNF-R1 level	2	1,2
Cord_CD4_IL2	Cord blood nnCD4 mitogen stimulated IL-2	3	1,2
Cord_CD4_IFNg	Cord blood nnCD4 mitogen stimulated IFNg	3
Cord_CD4_TNF	Cord blood nnCD4 mitogen stimulated TNF	3	2
Cord_CD4_IL8	Cord blood CD4 mitogen stimulated IL-8	3	1,2
Cord_CD8_IL2	Cord blood nnCD8 mitogen stimulated IL-2	3	1,2
Cord_CD8_IFNg	Cord blood nnCD8 mitogen stimulated IFNg	3
Cord_CD8_TNF	Cord blood nnCD8 mitogen stimulated TNF	3	1
Maternal_CD4_Ki67	Maternal blood CD4+Ki67+ frequency	3	2
Cord_CD4_CFSElow	Cord blood CD4 CFSElow frequency	3
Cord_CD8_CFSElow	Cord Blood CD8 CFSElow frequency	3
Active_PM	Active Placental Malaria Positive=Active Placental Malaria Negative=No active Placental Malaria	3
Measles_IgG_56wk_SU	Infant 56 week Measles IgG Standard Absorbance Value	4	2
MeaslesIgG_56wk_result	Infant 56 week Measles IgG ELISA result	4
Maternal_Treg	Maternal blood Treg cell frequency		1
any_Preg_Malaria	Any malaria exposure during pregnancy		2
Mat_Rx	Maternal chemoprevention arm		2
cong_CMV	Congenital CMV		2
Infant_sex	Infant sex		2
MultiGrav	Multigravida status 0=Primagravida 1=Multigravida		2
Preterm	Preterm No=Not preterm Yes=Preterm		2
MOD	Mode of delivery		2
Mom_childRx	Maternal and childhood chemoprevention arm		2
MalEpiPrior_56wks	Malaria episodes prior to 56 weeks of life		2
outsideIRSarea	If infant lives outside IRS area		2
